# Supplementary material for: Clinical Presentations and Predictors of In-Hospital Mortality in Illicit Drug Users in the New Psychoactive Substances (NPS) Endemic Era in Taiwan
Source: Toxics. 2022 Jul 12;10(7):386. doi: 10.3390/toxics10070386 (PMC9317329; doi:10.3390/toxics10070386)
Supplement: Supplementary file 1 [file toxics-10-00386-s001.zip]

Archive with 1 entries (1 files):
- toxics-1791622-supplementary.pdf
